# Supplementary material for: Anti-Ovarian Cancer Conotoxins Identified from Conus Venom
Source: Molecules. 2022 Oct 5;27(19):6609. doi: 10.3390/molecules27196609 (PMC9573077; doi:10.3390/molecules27196609)
Supplement: Supplementary file 1 [file molecules-27-06609-s001.zip]

Archive with 2 entries (2 files):
- molecules-1914956-supplementary-A-done.pdf
- molecules-1914956-supplementary-B-done.pdf
